# Supplementary material for: Local Response and Barrier Recovery in Elderly Skin Following the Application of High-Density Microarray Patches
Source: Vaccines (Basel). 2022 Apr 10;10(4):583. doi: 10.3390/vaccines10040583 (PMC9031416; doi:10.3390/vaccines10040583)
Supplement: Supplementary file 1 [file vaccines-10-00583-s001.zip]

Archive with 1 entries (1 files):
- vaccines-1642284-supplementary.pdf
